# Supplementary material for: Detection and persistence of environmental DNA from an invasive, terrestrial mammal
Source: Ecol Evol. 2017 Dec 3;8(1):688–95. doi: 10.1002/ece3.3698 (PMC5756866; doi:10.1002/ece3.3698)
Supplement: Supplementary file 2 [file ECE3-8-688-s002.xlsx]

## Sheet: Single Pig Persistence
Sample	Hours	DNAcopies	Detection
0A	0	19.5304	1
0A	0	28.3555	1
0A	0	36.2264	1
0B	0	9.6131	1
0B	0	9.3081	1
0B	0	9.18903	1
0C	0	8.32913	1
0C	0	17.8317	1
0C	0	13.6612	1
12A	12	2.16434	1
12A	12	5.84037	1
12A	12	5.92261	1
12B	12	2.9493	1
12B	12	10.8098	1
12B	12	8.81747	1
12C	12	6.65813	1
12C	12	15.0069	1
12C	12	11.029	1
24A	24	6.77046	1
24A	24	13.3328	1
24A	24	14.7238	1
24B	24	5.55993	1
24B	24	19.0051	1
24B	24	10.6587	1
24C	24	7.42928	1
24C	24	13.646	1
24C	24	7.43652	1
36A	36	7.27787	1
36A	36	14.9656	1
36A	36	6.85559	1
36B	36	1.91133	1
36B	36	6.75893	1
36B	36	8.85308	1
36C	36	32.1897	1
36C	36	40.0434	1
36C	36	36.426	1
48A	48	1.75742	1
48A	48	2.70733	1
48A	48	3.02212	1
48B	48	0.885507	0
48B	48	1.24469	1
48B	48	0.830458	0
48C	48	3.02014	1
48C	48	4.9498	1
48C	48	4.15662	1
60A	60	4.67264	1
60A	60	5.01389	1
60A	60	4.14196	1
60B	60	2.62362	1
60B	60	1.95834	1
60B	60	0	0
60C	60	1.1222	1
60C	60	4.50053	1
60C	60	1.25149	1
72A	72	26.7692	1
72A	72	24.1868	1
72A	72	35.6819	1
72B	72	33.7073	1
72B	72	31.7402	1
72B	72	41.2215	1
72C	72	19.3739	1
72C	72	20.9331	1
72C	72	22.519	1
84A	84	1.81734	1
84A	84	2.1162	1
84A	84	0	0
84B	84	0	0
84B	84	2.10303	1
84B	84	0	0
84C	84	5.73032	1
84C	84	35.149	1
84C	84	29.6776	1
96A	96	1.73001	1
96A	96	0.800354	0
96A	96	1.71629	1
96B	96	0.0145316	0
96B	96	1.49951	1
96B	96	0.18144	0
96C	96	0.247716	0
96C	96	0.843738	0
96C	96	0	0
108A	108	0.030092	0
108A	108	1.6998	1
108A	108	0	0
108B	108	0.42053	0
108B	108	0.213498	0
108B	108	2.2045	1
108C	108	12.3589	1
108C	108	9.68407	1
108C	108	6.62858	1
120A	120	0	0
120A	120	0.209718	0
120A	120	0	0
120B	120	52.1355	1
120B	120	86.4321	1
120B	120	40.2225	1
120C	120	0	0
120C	120	0.043551	0
120C	120	0	0
132A	132	0	0
132A	132	0	0
132A	132	0	0
132B	132	0	0
132B	132	1.22986	1
132B	132	1.32995	1
132C	132	87.0617	1
132C	132	104.843	1
132C	132	68.8994	1
144A	144	0.981779	0
144A	144	0.568488	0
144A	144	1.14871	1
144B	144	0	0
144B	144	0.749216	0
144B	144	0.708354	0
144C	144	0	0
144C	144	3.59148	1
144C	144	0.68936	0
156A	156	0	0
156A	156	1.88647	1
156A	156	0	0
156B	156	0.374286	0
156B	156	1.31089	1
156B	156	0	0
156C	156	0	0
156C	156	0	0
156C	156	0.00906335	0
168A	168	0	0
168A	168	0.620848	0
168A	168	1.54449	1
168B	168	0.027399	0
168B	168	0	0
168B	168	0	0
168C	168	0.54494	0
168C	168	0.730771	0
168C	168	1.51526	1
180A	180	0.37306	0
180A	180	1.38676	1
180A	180	0.342015	0
180B	180	0.799691	0
180B	180	0.00518254	0
180B	180	0.854563	0
180C	180	2.16839	1
180C	180	0.369059	0
180C	180	0.610153	0
192A	192	0	0
192A	192	0	0
192A	192	0	0
192B	192	0.0736318	0
192B	192	0	0
192B	192	0	0
192C	192	0.510917	0
192C	192	1.65322	1
192C	192	1.52312	1
204A	204	0.27661	0
204A	204	0.450107	0
204A	204	0	0
204B	204	0	0
204B	204	0	0
204B	204	0	0
204C	204	1.62134	1
204C	204	2.16134	1
204C	204	0.382331	0
216A	216	2.94431	1
216A	216	0	0
216A	216	2.03476	1
216B	216	0.95897	0
216B	216	0	0
216B	216	0	0
216C	216	0	0
216C	216	0	0
216C	216	1.07784	1
228A	228	0	0
228A	228	0	0
228A	228	0	0
228B	228	0	0
228B	228	0	0
228B	228	0	0
228C	228	0	0
228C	228	0	0
228C	228	0	0
240A	240	1.1016	1
240A	240	0	0
240A	240	0	0
240B	240	0	0
240B	240	0	0
240B	240	0	0
240C	240	0	0
240C	240	0	0
240C	240	1.42511	1
252A	252	0.451415	0
252A	252	0	0
252A	252	0	0
252B	252	0	0
252B	252	0.00514779	0
252B	252	0	0
252C	252	0.519406	0
252C	252	0.633675	0
252C	252	0	0
264A	264	0.552876	0
264A	264	0.514806	0
264A	264	0	0
264B	264	0.952693	0
264B	264	0	0
264B	264	0	0
264C	264	0	0
264C	264	0	0
264C	264	0	0
276A	276	0	0
276A	276	0	0
276A	276	0.1007	0
276B	276	0	0
276B	276	0.797291	0
276B	276	0	0
276C	276	0.483118	0
276C	276	0	0
276C	276	0.479219	0
288A	288	0	0
288A	288	1.58915	1
288A	288	1.77918	1
288B	288	0	0
288B	288	0.63347	0
288B	288	0	0
288C	288	0.127682	0
288C	288	1.34483	1
288C	288	0	0
300A	300	0.795335	0
300A	300	0	0
300A	300	0.466533	0
300B	300	0	0
300B	300	0	0
300B	300	0	0
300C	300	0	0
300C	300	0	0
300C	300	0	0
312A	312	1.23108	1
312A	312	0	0
312A	312	0	0
312B	312	0	0
312B	312	0	0
312B	312	0	0
312C	312	0	0
312C	312	0	0
312C	312	0	0
324A	324	0	0
324A	324	0	0
324A	324	0	0
324B	324	0	0
324B	324	0	0
324B	324	0	0
324C	324	0	0
324C	324	0	0
324C	324	0	0
336A	336	0.00762877	0
336A	336	0	0
336A	336	0	0
336B	336	0	0
336B	336	0	0
336B	336	0	0
336C	336	0	0
336C	336	0	0
336C	336	0	0

## Sheet: Group Persistence
Sample	Hours	DNAcopies	Detection
0A	0	45.8264	1
0A	0	49.9747	1
0A	0	39.9885	1
0B	0	11.8817	1
0B	0	15.8143	1
0B	0	15.0776	1
0C	0	145.737	1
0C	0	194.84	1
0C	0	182.862	1
12A	12	39.4558	1
12A	12	65.9156	1
12A	12	53.1921	1
12B	12	18.6174	1
12B	12	28.1057	1
12B	12	18.1848	1
12C	12	5.29009	1
12C	12	6.09212	1
12C	12	5.01916	1
24A	24	43.6795	1
24A	24	86.1732	1
24A	24	80.1746	1
24B	24	75.9573	1
24B	24	119.701	1
24B	24	81.8943	1
24C	24	33.9895	1
24C	24	63.8173	1
24C	24	43.6202	1
36A	36	164.758	1
36A	36	154.674	1
36A	36	125.307	1
36B	36	48.2387	1
36B	36	67.1911	1
36B	36	88.5374	1
36C	36	198.339	1
36C	36	209.522	1
36C	36	174.687	1
48A	48	6.28946	1
48A	48	6.2886	1
48A	48	7.16882	1
48B	48	11.447	1
48B	48	20.1666	1
48B	48	10.7759	1
48C	48	20.2157	1
48C	48	33.6756	1
48C	48	36.1562	1
60A	60	14.3781	1
60A	60	12.0018	1
60A	60	13.3683	1
60B	60	79.0585	1
60B	60	87.4906	1
60B	60	86.0276	1
60C	60	33.3413	1
60C	60	39.5645	1
60C	60	22.0797	1
72A	72	7.10214	1
72A	72	5.45238	1
72A	72	11.1666	1
72B	72	107.426	1
72B	72	130.682	1
72B	72	116.563	1
72C	72	14.2638	1
72C	72	15.436	1
72C	72	19.0319	1
84A	84	35.6868	1
84A	84	37.8458	1
84A	84	5.22327	1
84B	84	0.255204	0
84B	84	80.8757	1
84B	84	59.0504	1
84C	84	28.46	1
84C	84	54.6602	1
84C	84	26.8927	1
96A	96	39.9505	1
96A	96	36.5564	1
96A	96	52.4495	1
96B	96	14.425	1
96B	96	35.9284	1
96B	96	0	0
96C	96	41.5121	1
96C	96	81.5019	1
96C	96	49.6537	1
108A	108	62.9261	1
108A	108	73.9423	1
108A	108	42.4203	1
108B	108	52.3855	1
108B	108	64.4424	1
108B	108	77.6912	1
108C	108	60.2234	1
108C	108	88.2317	1
108C	108	56.7131	1
120A	120	53.0243	1
120A	120	60.5992	1
120A	120	59.0528	1
120B	120	62.2519	1
120B	120	62.661	1
120B	120	35.1074	1
120C	120	46.0908	1
120C	120	62.3139	1
120C	120	66.312	1
132A	132	11.2126	1
132A	132	7.52878	1
132A	132	5.13209	1
132B	132	27.9424	1
132B	132	38.4652	1
132B	132	39.7811	1
132C	132	29.7921	1
132C	132	25.9345	1
132C	132	20.5843	1
144A	144	6.8302	1
144A	144	9.65409	1
144A	144	10.0701	1
144B	144	28.106	1
144B	144	29.6133	1
144B	144	42.0323	1
144C	144	4.21939	1
144C	144	8.46647	1
144C	144	6.14673	1
156A	156	0	0
156A	156	11.8115	1
156A	156	7.29222	1
156B	156	23.4835	1
156B	156	35.7773	1
156B	156	42.8305	1
156C	156	21.8282	1
156C	156	17.753	1
156C	156	15.3611	1
168A	168	1.11461	1
168A	168	1.09909	1
168A	168	3.93405	1
168B	168	14.7293	1
168B	168	20.0233	1
168B	168	0	0
168C	168	3.26089	1
168C	168	3.54528	1
168C	168	1.77459	1
180A	180	9.8581	1
180A	180	25.737	1
180A	180	21.4631	1
180B	180	0.661685	0
180B	180	0.689342	0
180B	180	0	0
180C	180	0	0
180C	180	0	0
180C	180	0	0
192A	192	0.0108952	0
192A	192	17.4542	1
192A	192	13.8237	1
192B	192	3.06922	1
192B	192	4.80887	1
192B	192	6.69769	1
192C	192	25.2192	1
192C	192	27.7799	1
192C	192	19.0937	1
204A	204	8.03674	1
204A	204	19.1124	1
204A	204	0	0
204B	204	15.2768	1
204B	204	19.9261	1
204B	204	21.9174	1
204C	204	11.3355	1
204C	204	18.8646	1
204C	204	4.34615	1
216A	216	33.9522	1
216A	216	44.3083	1
216A	216	54.8245	1
216B	216	1.36218	1
216B	216	0	0
216B	216	0	0
216C	216	32.9877	1
216C	216	38.3396	1
216C	216	28.4094	1
228A	228	0	0
228A	228	0	0
228A	228	0	0
228B	228	0	0
228B	228	0	0
228B	228	0	0
228C	228	0	0
228C	228	0	0
228C	228	0	0
240A	240	6.31859	1
240A	240	14.0683	1
240A	240	10.7862	1
240B	240	4.74198	1
240B	240	8.36432	1
240B	240	2.73905	1
240C	240	5.75618	1
240C	240	9.98388	1
240C	240	14.6164	1
252A	252	16.4196	1
252A	252	21.1223	1
252A	252	32.6314	1
252B	252	21.3856	1
252B	252	26.0334	1
252B	252	21.5997	1
252C	252	15.2602	1
252C	252	20.5477	1
252C	252	17.8336	1
264A	264	17.0425	1
264A	264	18.4111	1
264A	264	26.0472	1
264B	264	4.56845	1
264B	264	2.3765	1
264B	264	3.19493	1
264C	264	3.85283	1
264C	264	3.26861	1
264C	264	4.74141	1
276A	276	0	0
276A	276	1.3923	1
276A	276	1.17534	1
276B	276	7.8812	1
276B	276	9.04112	1
276B	276	9.27304	1
276C	276	1.29548	1
276C	276	1.50642	1
276C	276	0.250639	0
288A	288	10.3922	1
288A	288	10.4735	1
288A	288	11.4126	1
288B	288	14.0332	1
288B	288	16.2495	1
288B	288	12.0884	1
288C	288	4.36188	1
288C	288	4.77893	1
288C	288	3.12107	1
300A	300	0	0
300A	300	0	0
300A	300	0	0
300B	300	1.48294	1
300B	300	0.433835	0
300B	300	2.15802	1
300C	300	9.35119	1
300C	300	10.6945	1
300C	300	8.13285	1
312A	312	14.3164	1
312A	312	11.9788	1
312A	312	18.0799	1
312B	312	4.65859	1
312B	312	1.43271	1
312B	312	0	0
312C	312	5.34669	1
312C	312	27.0573	1
312C	312	16.9644	1
324A	324	25.0024	1
324A	324	13.0679	1
324A	324	18.9879	1
324B	324	17.4676	1
324B	324	13.5253	1
324B	324	0	0
324C	324	24.7574	1
324C	324	28.523	1
324C	324	18.4362	1
336A	336	19.0094	1
336A	336	30.3855	1
336A	336	22.6139	1
336B	336	0.946781	0
336B	336	0.21948	0
336B	336	3.31537	1
336C	336	16.1887	1
336C	336	13.0905	1
336C	336	11.9346	1

## Sheet: Detection
Hour	Count	Detection	Group
0	9	9	0
12	9	9	0
24	9	9	0
36	9	9	0
48	9	7	0
60	9	8	0
72	9	9	0
84	9	6	0
96	9	3	0
108	9	5	0
120	9	3	0
132	9	5	0
144	9	2	0
156	9	2	0
168	9	2	0
180	9	2	0
192	9	2	0
204	9	2	0
216	9	3	0
228	9	0	0
240	9	2	0
252	9	0	0
264	9	0	0
276	10	0	0
288	9	3	0
300	9	0	0
312	9	1	0
324	9	0	0
336	9	0	0
0	9	9	1
12	9	9	1
24	9	9	1
36	9	9	1
48	9	9	1
60	9	9	1
72	9	9	1
84	9	8	1
96	9	8	1
108	9	9	1
120	9	9	1
132	9	9	1
144	9	9	1
156	9	8	1
168	9	8	1
180	9	3	1
192	9	8	1
204	9	8	1
216	9	7	1
228	9	0	1
240	9	9	1
252	9	9	1
264	9	9	1
276	9	7	1
288	9	9	1
300	9	5	1
312	9	8	1
324	9	8	1
336	9	7	1

## Sheet: Single Pig DNA Accumulation
Sample	Minutes	DNA copies
0A	0	0
0A	0	0
0A	0	0
0B	0	0
0B	0	1.25636
0B	0	0
0C	0	0
0C	0	0
0C	0	0
15A	15	88.3708
15A	15	69.5624
15A	15	62.7883
15B	15	61.3946
15B	15	86.2013
15B	15	101.038
15C	15	80.4182
15C	15	110.828
15C	15	97.1234
30A	30	73.4678
30A	30	70.7351
30A	30	60.7759
30B	30	55.2043
30B	30	61.5367
30B	30	58.2059
30C	30	103.602
30C	30	127.474
30C	30	137.528
45A	45	37.458
45A	45	51.0751
45A	45	51.548
45B	45	56.5253
45B	45	84.6376
45B	45	70.6884
45C	45	1624.31
45C	45	1875.28
45C	45	1272.02
60A	60	79.7139
60A	60	89.254
60A	60	117.497
60B	60	185.701
60B	60	370.779
60B	60	179.852
60C	60	247.492
60C	60	340.085
60C	60	279.541
75A	75	388.11
75A	75	419.234
75A	75	291.772
75B	75	187.165
75B	75	241.667
75B	75	352.608
75C	75	428.838
75C	75	556.403
75C	75	465.903
90A	90	170.944
90A	90	210.801
90A	90	218.851
90B	90	125.173
90B	90	161.489
90B	90	112.086
90C	90	58.4597
90C	90	66.5477
90C	90	76.0007
105A	105	113.318
105A	105	116.046
105A	105	142.811
105B	105	375.603
105B	105	384.343
105B	105	459.93
105C	105	208.368
105C	105	333.187
105C	105	230.697
120A	120	122.349
120A	120	177.386
120A	120	195.745
120B	120	195.735
120B	120	188.208
120B	120	215.201
120C	120	68.5055
120C	120	94.4264
120C	120	93.3701
